# Supplementary material for: Differential Assembly of Catalytic Interactions within the Conserved Active Sites of Two Ribozymes
Source: PLoS One. 2016 Aug 8;11(8):e0160457. doi: 10.1371/journal.pone.0160457 (PMC4976970; doi:10.1371/journal.pone.0160457)
Supplement: S1 File — (XLSX) [file pone.0160457.s011.xlsx]

## Sheet: Binding affinities
	Binding affinities for binding of G analogs to the Azoarcus L-6 ribozyme
	Binding affinities were determined by fitting the data in S1-S10 Figs according to procedures described in Materials and Methods and the figure legends.
	Reported errors are standard error values of the fit parameter calculated using Kaleidagraph (Synergy Software).
	S1 Fig Binding affinities
	G binding to E (15 mM Mg)				G binding to ES (15 mM Mg)
		Ka (mM-1)	error			Ka (mM-1)	error
	pH 7.7	10.5	1.04		pH 7.7	10.6	0.82
	pH 8.8	14.3	0.99		pH 8.8	19.1	2.16
	pH 9.2	18.1	1.81		pH 9.2	15.8	0.49
	S2 Fig Binding affinities
	G binding to E (15 mM Mg + 10 mM Mn)				G binding to ES (15 mM Mg + 10 mM Mn)
		Ka (mM-1)	error			Ka (mM-1)	error
	pH 6.7	4.1	0.45		pH 6.7	7.2	0.76
	pH 7.1	4.6	0.85		pH 7.1	5.4	0.39
	pH 7.7	11.2	1.7		pH 7.7	9.3	1.3
	S3 Fig Binding affinities
	G binding to E (100 mM Mg)				G binding to ES (100 mM Mg)
		Ka (mM-1)	error			Ka (mM-1)	error
	pH 5.5	9.6	2.7		pH 6.1	6.1	1.1
	pH 7.7	15.9	4.3		pH 7.1	12.9	2.2
	pH 8.8	13.5	4.2		pH 8.1	11.1	1.9
	pH 9.2	48.9	3.8		pH 9.2	10.2	2.2
	S4 Fig Binding affinities				S5 Fig Binding affinities
	G(2'N) binding to E (15 mM Mg)				G(2'N) binding to E (15 mM Mg + 10 mM Mn)
		Ka (mM-1)	error			Ka (mM-1)	error
	pH 7.7	4.8	0.75		pH 6.7	17.1	6.6
	pH 8.2	2.4	0.19		pH 7.1	9.0	2.4
	pH 8.4	2.4	0.15		pH 7.1	8.3	1.3
	pH 8.8	0.82	0.098		pH 7.7	4.4	0.82
	pH 9.2	0.49	0.030		pH 7.7	9.3	1.84
	S6 Fig Binding affinities				S7 Fig Binding affinities
	G(2'N) binding to ES (15 mM Mg)				G(2'N) binding to ES (15 mM Mg + 10 mM Mn)
		Ka (mM-1)	error			Ka (mM-1)	error
	pH 6.5	15.2	4.8		pH 7.1	3.8	0.39
	pH 7.7	1.56	0.18		pH 7.1	4.2	0.83
	pH 7.7	4.88	0.45		pH 7.1	18.6	6.5
	pH 8.8	1.96	0.092		pH 7.7	5.7	1.2
	pH 8.8	2.17	0.16
	pH 8.8	1.24	0.04
	pH 9.2	0.77	0.29
	S8 Fig Binding affinities				S9 Fig Binding affinities
	G(3'N) binding to E (100 mM Mg)				G(3'N) binding to E (100 mM Mg)
		Ka (mM-1)	error			Ka (mM-1)	error
	pH 5.5	142	11		pH 5.5	204	29
	pH 6.5	52.6	7.5		pH 6.5	38.3	9.8
	pH 7.7	30.7	2.3		pH 7.7	13.8	0.69
	pH 7.7	9.12	4.73		pH 8.8	3.60	1.6
	pH 8.4	5.21	0.90		pH 9.2	0.73	0.10
	pH 9.2	0.27	0.13
	pH 9.2	0.60	0.10
	S10 Fig Binding affinities
	G(2'H) binding to E (15 mM Mg)				G(2'H) binding to ES (15 mM Mg)
		Ka (mM-1)	error			Ka (mM-1)	error
		7.3	1.7			0.49	0.05
	G(3'H) binding to E (15 mM Mg)				G3'H) binding to ES (15 mM Mg)
		Ka (mM-1)	error			Ka (mM-1)	error
		0.66	0.14			0.63	0.07
